# Supplementary material for: Novel Pan-Coronavirus 3CL Protease Inhibitor MK-7845: Biological and Pharmacological Profiling
Source: Viruses. 2024 Jul 18;16(7):1158. doi: 10.3390/v16071158 (PMC11281459; doi:10.3390/v16071158)
Supplement: Supplementary file 1 [file viruses-16-01158-s001.zip]

Archive with 1 entries (1 files):
- viruses-3086696-supplementary.pdf
